# Supplementary material for: TNF-α Levels Are Increased in Patients with Subjective Cognitive Impairment and Are Negatively Correlated with β Amyloid-42
Source: Antioxidants (Basel). 2024 Feb 8;13(2):216. doi: 10.3390/antiox13020216 (PMC10886257; doi:10.3390/antiox13020216)
Supplement: Supplementary file 1 [file antioxidants-13-00216-s001.zip]

Archive with 1 entries (1 files):
- antioxidants-2800363-supplementary.pdf
